# Supplementary material for: Factors during Production of Cereal-Derived Feed That Influence Mycotoxin Contents
Source: Toxins (Basel). 2022 Apr 25;14(5):301. doi: 10.3390/toxins14050301 (PMC9143035; doi:10.3390/toxins14050301)
Supplement: Supplementary file 1 [file toxins-14-00301-s001.zip]

Archive with 1 entries (1 files):
- toxins-1660313-supplementary.pdf
